# Supplementary material for: Effect of PR status on the prognosis of advanced ER-high HER2-negative breast cancer patients receiving CDK4/6 inhibitor combined with endocrine as first-line therapy
Source: BMC Cancer. 2024 Jul 17;24:850. doi: 10.1186/s12885-024-12621-y (PMC11256572; doi:10.1186/s12885-024-12621-y)
Supplement: Supplementary file 1 — Supplementary Material 1 [file 12885_2024_12621_MOESM1_ESM.xls]

## Sheet: Sheet1
Age	Menstrual status(1 Menopause2Non-menopause)	BMC status(1Recurrent 2De novo)	DFS	Adjuvant endocrine therapy(1No 2Yes)	Adjuvant chemotherapy(1Yes 2No)	Adjuvant radiation therapy(1No 2Yes)	Number of metastatic sites(1≤2 2＞2)	Metastatic sites(1Visceral 2Nonvisceral)	HER2 status(1Zero 2Low)	PR status(1negative 2high 3low)	Ki-67 index(1≤30% 2＞30%)	Endocrine therapy（1Aromatase inhibitor 2Fulvestrant）	PFS（months）	PFS available(0No 1Yes)	OS	OS available(0No 1Yes)	POD24(1No 2Yes)
58	1	1	1	1	1	1	1	1	1	1	1	1	63.2	0	63.2	0	1
58	1	1	2	1	2	1	1	2	2	1	1	1	65.8	0	65.8	0	1
58	1	1	1	1	1	1	1	2	1	3	1	1	65.8	0	65.8	0	1
68	1	1	2	2	1	1	2	2	1	2	1	1	62.5	0	62.5	0	1
45	2	1	1	2	1	2	1	2	1	3	1	1	61.5	0	61.5	0	1
39	2	1	1	1	1	1	2	1	2	2	1	1	61.4	0	61.4	0	1
45	2	2	/	/	/	/	2	1	1	3	1	1	61.3	0	61.3	0	1
52	2	1	1	2	1	1	2	2	1	2	2	2	54	0	54	0	1
37	2	1	1	2	1	2	2	1	1	3	1	1	53.1	0	53.1	0	1
47	2	1	1	2	1	1	2	2	2	3	1	1	43	0	43	0	1
43	2	1	1	2	1	1	2	1	2	3	2	1	51.5	0	51.5	0	1
54	1	1	1	1	1	1	2	1	1	3	2	1	49	0	49	0	1
49	2	2	/	/	/	/	2	2	2	3	1	1	48.1	0	48.1	0	1
37	2	1	1	1	1	1	2	1	2	3	1	1	62.7	0	62.7	0	1
63	1	2	/	/	/	/	1	1	1	2	1	1	34.8	1	50.2	0	1
51	2	2	/	/	/	/	2	2	1	3	1	1	34.2	1	49.1	0	1
63	1	1	1	1	1	1	2	2	1	1	2	1	24	1	54.2	0	1
50	2	1	2	2	1	2	2	1	2	3	1	2	11.2	1	22.9	1	2
69	1	2	/	/	/	/	2	2	2	3	1	1	17.5	1	49.1	0	2
43	2	1	2	2	1	1	2	1	2	1	1	2	5.2	1	39	0	2
30	2	1	1	1	1	1	2	1	1	2	1	1	13.1	1	19.8	1	2
53	2	2	/	/	/	/	2	1	2	1	1	1	14	1	41	1	2
60	1	1	2	2	1	1	2	1	1	1	2	2	24.4	1	43	1	1
61	1	1	2	2	2	1	1	1	2	2	1	2	16.7	1	49	1	2
32	2	1	2	2	1	2	1	2	1	1	2	1	11.2	1	15.5	1	2
44	2	1	1	1	1	1	2	1	2	1	1	1	7.1	1	20.3	1	2
50	2	2	/	/	/	/	2	2	2	3	1	1	14.6	1	65.8	0	2
43	2	1	2	2	1	1	2	1	2	1	1	1	21.1	1	21.1	1	2
48	2	1	2	2	1	2	1	2	2	1	2	1	20.3	1	65.7	0	2
58	1	1	1	2	1	2	2	2	2	2	1	1	11.5	1	64.3	0	2
43	2	1	2	2	1	2	2	1	1	1	1	2	12	1	50	0	2
34	2	1	1	2	2	1	1	1	1	3	1	2	20.2	1	50.5	0	2
49	2	1	2	2	1	2	1	2	2	1	1	1	12	1	15	1	2
31	2	1	1	2	1	2	2	1	2	3	1	2	12.8	1	47.7	0	2
45	2	1	2	2	1	2	2	1	1	1	2	1	25.4	1	30.6	1	1
73	1	2	/	/	/	/	2	1	2	3	2	1	18.2	1	34.7	1	2
28	2	1	2	2	1	2	1	2	1	3	1	1	39.7	1	35	1	1
57	1	1	1	2	1	1	2	1	2	3	1	1	29.6	1	13.6	1	1
47	2	1	1	1	1	1	1	1	2	2	1	1	8.9	1	32	1	2
52	2	1	1	2	1	1	2	1	1	1	1	1	6.1	1	6	1	2
51	2	1	2	2	1	1	2	2	1	3	2	1	16.1	1	22.2	1	2
69	1	1	2	1	2	1	2	1	1	1	1	1	18.2	1	32.7	1	2
61	1	1	1	2	1	1	1	1	1	2	1	2	28.8	1	55.1	0	1
54	1	1	2	1	2	1	2	1	1	1	1	1	40.1	0	62.7	0	1
63	1	1	1	1	1	1	2	1	1	3	2	1	40	0	40	1	1
53	2	2	/	/	/	/	2	2	2	1	2	1	26.7	1	26	1	1
45	2	1	2	2	1	1	2	1	2	3	1	1	35.2	1	36	1	1
34	2	1	1	1	1	2	2	1	1	2	1	1	9.4	1	20	1	2
41	2	1	1	2	1	1	2	2	1	3	1	1	35.9	1	76.7	0	1
40	2	1	1	1	1	1	2	1	2	3	1	1	60.4	0	76.7	0	1
47	2	1	1	2	2	1	2	1	2	3	1	1	8.4	1	28	1	2
51	2	1	2	1	1	1	2	2	2	3	1	1	34	1	76	0	1
54	1	2	/	/	/	/	2	1	2	1	1	1	42	0	53.5	1	1
54	1	1	1	2	1	2	2	2	1	1	2	1	25.2	1	46.5	1	1
61	1	1	1	1	1	2	2	2	2	2	1	1	5.5	1	12	1	2
65	1	1	1	1	2	1	1	1	2	3	2	1	29.1	1	73.8	0	1
71	1	2	/	/	/	/	2	1	2	1	1	1	4	1	26.1	1	2
61	1	1	2	1	1	1	2	2	2	1	2	1	2.4	1	4.3	1	2
50	2	1	1	1	1	1	2	1	1	3	1	1	7.5	1	58.2	1	2
38	2	1	1	2	1	1	2	2	2	3	1	1	41.9	1	51.4	1	1
29	2	1	1	2	1	1	1	1	1	2	1	1	72.2	0	72.2	0	1
42	2	1	1	2	1	2	2	1	2	3	2	1	50	0	58.3	1	1
64	1	1	1	1	2	1	2	2	1	3	1	1	3.6	1	13.6	1	2
39	2	1	1	2	2	1	1	2	1	3	1	1	9.3	1	36	1	2
67	1	2	/	/	/	/	1	2	1	1	1	1	21.6	1	57	0	2
43	2	1	1	1	2	1	2	1	2	3	1	1	27.2	1	6.5	1	1
76	1	1	2	1	2	1	2	1	1	3	1	2	69.1	0	14.9	1	1
39	2	1	2	2	1	1	2	1	2	2	2	1	69.1	0	23.6	1	1
57	1	1	2	2	1	2	1	1	1	1	1	2	11.2	1	12.5	1	2
71	1	2	/	/	/	/	2	1	2	2	1	1	70	0	69.6	0	1
53	2	1	1	2	1	2	1	2	2	1	2	2	27.6	1	49.4	1	1
49	2	1	1	1	1	1	2	2	1	2	1	1	36	1	40	1	1
51	2	1	2	2	1	1	1	1	2	2	1	1	7.2	1	68	0	2
37	2	1	1	2	1	1	2	1	1	3	1	2	50.4	0	61.5	1	1
48	2	1	1	2	2	1	1	2	2	3	1	2	37	1	48	1	1
44	2	1	2	2	1	1	2	2	2	3	1	2	16.8	1	40	1	2
58	1	1	1	1	1	1	1	1	1	1	1	1	63.1	0	63.1	0	1
58	1	1	2	1	2	1	1	2	2	1	1	1	65.7	0	65.7	0	1
58	1	1	1	1	1	1	1	2	1	3	1	1	65.3	0	65.3	0	1
68	1	1	2	2	1	1	2	2	1	2	1	1	62.7	0	62.7	0	1
45	2	1	1	2	1	2	1	2	1	3	1	1	61.3	0	61.3	0	1
39	2	1	1	1	1	1	2	1	2	2	1	1	61.8	0	61.8	0	1
45	2	2	/	/	/	/	2	1	1	3	1	1	61.1	0	61.1	0	1
52	2	1	1	2	1	1	2	2	1	2	2	2	53.9	0	53.9	0	1
37	2	1	1	2	1	2	2	1	1	3	1	1	53.2	0	53.2	0	1
47	2	1	1	2	1	1	2	2	2	3	1	1	43	0	43	0	1
43	2	1	1	2	1	1	2	1	2	3	2	1	51.5	0	51.5	0	1
54	1	1	1	1	1	1	2	1	1	3	2	1	49	0	49	0	1
60	1	1	2	2	1	1	2	1	1	1	2	2	24.3	1	43	1	1
61	1	1	2	2	2	1	1	1	2	2	1	2	16.6	1	49	1	2
32	2	1	2	2	1	2	1	2	1	1	2	1	11.1	1	15.5	1	2
44	2	1	1	1	1	1	2	1	2	1	1	1	7.2	1	20.3	1	2
50	2	2	/	/	/	/	2	2	2	3	1	1	14.5	1	65.8	0	2
43	2	1	2	2	1	1	2	1	2	1	1	1	21	1	21.1	1	2
48	2	1	2	2	1	2	1	2	2	1	2	1	20.4	1	65.7	0	2
58	1	1	1	2	1	2	2	2	2	2	1	1	11.4	1	64.3	0	2
43	2	1	2	2	1	2	2	1	1	1	1	2	12.1	1	50	0	2
34	2	1	1	2	2	1	1	1	1	3	1	2	20.1	1	50.5	0	2
49	2	1	2	2	1	2	1	2	2	1	1	1	11.9	1	15	1	2
31	2	1	1	2	1	2	2	1	2	3	1	2	12.9	1	47.7	0	2
45	2	1	2	2	1	2	2	1	1	1	2	1	25.4	1	30.6	1	1
73	1	2	/	/	/	/	2	1	2	3	2	1	18.2	1	34.7	1	2
28	2	1	2	2	1	2	1	2	1	3	1	1	39.7	1	35	1	1
57	1	1	1	2	1	1	2	1	2	3	1	1	29.6	1	13.6	1	1
47	2	1	1	1	1	1	1	1	2	2	1	1	8.9	1	32	1	2
52	2	1	1	2	1	1	2	1	1	1	1	1	6.1	1	6	1	2
51	2	1	2	2	1	1	2	2	1	3	2	1	16.1	1	22.2	1	2
69	1	1	2	1	2	1	2	1	1	1	1	1	18.2	1	32.7	1	2
61	1	1	1	2	1	1	1	1	1	2	1	2	28.8	1	55.1	0	1
54	1	1	2	1	2	1	2	1	1	1	1	1	40.1	0	62.7	0	1
63	1	1	1	1	1	1	2	1	1	3	2	1	40	0	40	1	1
53	2	2	/	/	/	/	2	2	2	1	2	1	26.7	1	26	1	1
45	2	1	2	2	1	1	2	1	2	3	1	1	35.2	1	36	1	1
34	2	1	1	1	1	2	2	1	1	2	1	1	9.4	1	20	1	2
41	2	1	1	2	1	1	2	2	1	3	1	1	35.9	1	76.7	0	1
40	2	1	1	1	1	1	2	1	2	3	1	1	60.4	0	76.7	0	1
47	2	1	1	2	2	1	2	1	2	3	1	1	8.4	1	28	1	2
51	2	1	2	1	1	1	2	2	2	3	1	1	34	1	76	0	1
54	1	2	/	/	/	/	2	1	2	1	1	1	42	0	53.5	1	1
54	1	1	1	2	1	2	2	2	1	1	2	1	25.2	1	46.5	1	1
61	1	1	1	1	1	2	2	2	2	2	1	1	5.5	1	12	1	2
65	1	1	1	1	2	1	1	1	2	3	2	1	29.1	1	73.8	0	1
71	1	2	/	/	/	/	2	1	2	1	1	1	4	1	26.1	1	2
61	1	1	2	1	1	1	2	2	2	1	2	1	2.4	1	4.3	1	2
50	2	1	1	1	1	1	2	1	1	3	1	1	7.5	1	58.2	1	2
38	2	1	1	2	1	1	2	2	2	3	1	1	41.9	1	51.4	1	1
29	2	1	1	2	1	1	1	1	1	2	1	1	72.2	0	72.2	0	1
42	2	1	1	2	1	2	2	1	2	3	2	1	50	0	58.3	1	1
64	1	1	1	1	2	1	2	2	1	3	1	1	3.6	1	13.6	1	2
39	2	1	1	2	2	1	1	2	1	3	1	1	9.3	1	36	1	2
67	1	2	/	/	/	/	1	2	1	1	1	1	21.6	1	57	0	2
43	2	1	1	1	2	1	2	1	2	3	1	1	27.2	1	6.5	1	1
76	1	1	2	1	2	1	2	1	1	3	1	2	69.1	0	14.9	1	1
39	2	1	2	2	1	1	2	1	2	2	2	1	69.1	0	23.6	1	1
57	1	1	2	2	1	2	1	1	1	1	1	2	11.2	1	12.5	1	2
71	1	2	/	/	/	/	2	1	2	2	1	1	70	0	69.6	0	1
53	2	1	1	2	1	2	1	2	2	1	2	2	27.6	1	49.4	1	1
49	2	1	1	1	1	1	2	2	1	2	1	1	36	1	40	1	1
51	2	1	2	2	1	1	1	1	2	2	1	1	7.2	1	68	0	2
37	2	1	1	2	1	1	2	1	1	3	1	2	50.4	0	61.5	1	1
48	2	1	1	2	2	1	1	2	2	3	1	2	37	1	48	1	1
44	2	1	2	2	1	1	2	2	2	3	1	2	16.8	1	40	1	2
49	2	2	/	/	/	/	2	2	2	3	1	1	48.1	0	48.1	0	1
37	2	1	1	1	1	1	2	1	2	3	1	1	62.7	0	62.7	0	1
63	1	2	/	/	/	/	1	1	1	2	1	1	34.8	1	50.2	0	1
51	2	2	/	/	/	/	2	2	1	3	1	1	34.3	1	49.1	0	1
63	1	1	1	1	1	1	2	2	1	1	2	1	23.9	1	54.2	0	1
50	2	1	2	2	1	2	2	1	2	3	1	2	11.3	1	22.9	1	2
69	1	2	/	/	/	/	2	2	2	3	1	1	17.5	1	49.1	0	2
43	2	1	2	2	1	1	2	1	2	1	1	2	5.3	1	39	0	2
30	2	1	1	1	1	1	2	1	1	2	1	1	13.2	1	19.8	1	2
53	2	2	/	/	/	/	2	1	2	1	1	1	14.1	1	41	1	2
